# Supplementary material for: Chronic Morphine Treatment and Antiretroviral Therapy Exacerbate HIV-Distal Sensory Peripheral Neuropathy and Induce Distinct Microbial Alterations in the HIV Tg26 Mouse Model
Source: Int J Mol Sci. 2024 Jan 26;25(3):1569. doi: 10.3390/ijms25031569 (PMC10855564; doi:10.3390/ijms25031569)
Supplement: Supplementary file 1 [file ijms-25-01569-s001.zip]

Archive with 1 entries (1 files):
- ijms-2783175-supplementary.pdf
